# Supplementary material for: Structure-preserving visualization for single-cell RNA-Seq profiles using deep manifold transformation with batch-correction
Source: Commun Biol. 2023 Apr 4;6:369. doi: 10.1038/s42003-023-04662-z (PMC10073100; doi:10.1038/s42003-023-04662-z)
Supplement: Supplementary file 4 — Supplementary Data 1 [file 42003_2023_4662_MOESM4_ESM.xlsx]

## Sheet: Sheet1
RGC cells	Goodness of local geometry preservation	Goodness of global geometry preservation
DV_Eu	0.5708	0.7093
DV_Poin	0.5664	0.7198
DV_Lor	0.5701	0.7137
Poin_maps	0.5633	0.7048
UMAP	0.5602	0.67
t-SNE	0.5329	0.6372
PHATE	0.4513	0.6945
IVIS	0.444	0.697
HCL cells	Goodness of local geometry preservation	Goodness of global geometry preservation
DV_Eu	0.4619	0.6561
DV_Poin	0.4644	0.657
DV_Lor	0.4615	0.6584
UMAP	0.4388	0.6367
t-SNE	0.3581	0.5941
PHATE	0.2901	0.6632
IVIS	0.3503	0.6705
