# Supplementary material for: Structure-preserving visualization for single-cell RNA-Seq profiles using deep manifold transformation with batch-correction
Source: Commun Biol. 2023 Apr 4;6:369. doi: 10.1038/s42003-023-04662-z (PMC10073100; doi:10.1038/s42003-023-04662-z)
Supplement: Supplementary file 5 — Supplementary Data 2 [file 42003_2023_4662_MOESM5_ESM.xlsx]

## Sheet: Sheet1
UC epithelial cells	Goodness of local geometry preservation of 30 patient origin batches	Goodness of global geometry preservation of 30 patient origin batches
DV_Eu_2	0.44887372, 0.44589453, 0.50229582, 0.52422989, 0.54441384, 0.42452284, 0.50595213, 0.53673804, 0.57495595, 0.53257575, 0.53074197, 0.54568664, 0.48880457, 0.45209644, 0.52126651, 0.46834897, 0.49446524, 0.50578798, 0.48502785, 0.34216739, 0.47331422, 0.46005285, 0.56332584, 0.36100567, 0.50512511, 0.53126838, 0.51788273, 0.43645734, 0.44959762, 0.50896187	0.75174191, 0.7704821 , 0.78298432, 0.80172184, 0.80532434, 0.72813318, 0.80107367, 0.81008142, 0.83610325, 0.8257468 , 0.79816297, 0.80959594, 0.78540299, 0.79985723, 0.81160352, 0.77161915, 0.77834851, 0.80395597, 0.74698665, 0.69687874, 0.77273558, 0.77421657, 0.83849433, 0.69776311, 0.7814749 , 0.82464743, 0.79145833, 0.77353357, 0.77270896, 0.79023111
DV_Poin_2	0.48720732, 0.46035539, 0.51898279, 0.55495298, 0.56843787, 0.45796048, 0.51469492, 0.53462962, 0.60736174, 0.55512433, 0.55094197, 0.57494015, 0.51458504, 0.47569264, 0.5519685 , 0.49546471, 0.53709019, 0.53518165, 0.54086402, 0.34379436, 0.49960769, 0.47664869, 0.56142979, 0.37488773, 0.54273157, 0.53632952, 0.53431243, 0.4725299 , 0.48307247, 0.52518166	0.73505827, 0.77778398, 0.81893684, 0.81870888, 0.81446699, 0.75085136, 0.79658911, 0.80479163, 0.84889412, 0.83497335, 0.80074883, 0.82783783, 0.80788522, 0.81296046, 0.8210422 , 0.78765769, 0.81127928, 0.8169856 , 0.80509775, 0.7168867 , 0.76153323, 0.76750417, 0.83848539, 0.68809465, 0.79672343, 0.82395019, 0.79888999, 0.78976729, 0.79223865, 0.80714843
DV_Lor_2	0.47990455, 0.46793463, 0.52192179, 0.52854642, 0.56839621, 0.45671761, 0.5090806 , 0.5441174 , 0.61212139, 0.55183985, 0.54544794, 0.57818192, 0.49793909, 0.47925015, 0.54554668, 0.50049411, 0.53331957, 0.53199973, 0.53697421, 0.37068664, 0.50671423, 0.47626735, 0.55612221, 0.35531114, 0.54255138, 0.54981408, 0.53190992, 0.45088038, 0.48955885, 0.52320066	0.73557205, 0.78007531, 0.81426456, 0.81572947, 0.81341529, 0.75145763, 0.79346075, 0.80426013, 0.84924749, 0.83283891, 0.79775175, 0.82541677, 0.80329251, 0.81282092, 0.8162626 , 0.78857758, 0.81306035, 0.81342625, 0.80716182, 0.7324128 , 0.76503749, 0.76994026, 0.83905009, 0.68309894, 0.79262139, 0.82948707, 0.79829477, 0.78405213, 0.79080816, 0.8059373
scPhere_normal_2	0.33492819, 0.36468536, 0.42852918, 0.3800312 , 0.43211845, 0.33054616, 0.43465578, 0.43966946, 0.46331726, 0.43692603, 0.39561063, 0.46049582, 0.42223578, 0.39446581, 0.45906336, 0.38782389, 0.41523568, 0.40220996, 0.27764242, 0.35962613, 0.33567443, 0.35981011, 0.45364046, 0.30681832, 0.37913934, 0.44678081, 0.45753735, 0.34186358, 0.35345457, 0.42012198	0.71174379, 0.73973709, 0.77947504, 0.75522555, 0.76273612, 0.69259215, 0.79709947, 0.78662377, 0.79651246, 0.79777662, 0.75365885, 0.7856257 , 0.78335888, 0.77612857, 0.79364889, 0.75034053, 0.74258369, 0.76558441, 0.66577875, 0.75120727, 0.72772225, 0.73790739, 0.79238688, 0.69260451, 0.73182171, 0.8111927 , 0.78682075, 0.72977542, 0.72525484, 0.77573053
Harmony_UMAP_2	0.50393923, 0.46095851, 0.50457948, 0.48293302, 0.55418974, 0.43492585, 0.48758031, 0.55880204, 0.58331824, 0.55903656, 0.54658308, 0.55816076, 0.52659261, 0.45534613, 0.52700486, 0.50229525, 0.48941776, 0.52292473, 0.45962412, 0.42826184, 0.43456998, 0.4500798 , 0.49749944, 0.41020353, 0.52339211, 0.52378205, 0.52811081, 0.43801738, 0.46607179, 0.53082117	0.77399477, 0.77013247, 0.79608154, 0.79418246, 0.80128672, 0.74766588, 0.79646996, 0.8190011 , 0.83583481, 0.82184411, 0.81277776, 0.81015051, 0.79604085, 0.79493161, 0.81064205, 0.76682505, 0.76969724, 0.78609762, 0.72151365, 0.74714961, 0.74494655, 0.74878461, 0.79708994, 0.71430291, 0.77999375, 0.81404205, 0.78251936, 0.75153736, 0.75309269, 0.79230263
Harmony_t-SNE_2	0.45908026, 0.45529555, 0.46894026, 0.4823658 , 0.51427383, 0.44884846, 0.45863756, 0.53045927, 0.55337241, 0.51668755, 0.52522635, 0.5346072 , 0.51461054, 0.46038154, 0.52244453, 0.51113443, 0.44263558, 0.52793899, 0.47063973, 0.43656508, 0.44315637, 0.44570308, 0.455466 , 0.38667331, 0.51462553, 0.49059377, 0.50272699, 0.39788641, 0.48724024, 0.51940354	0.7877644 , 0.76909229, 0.77998232, 0.80891193, 0.7940055 , 0.77765649, 0.76314299, 0.79688588, 0.82370304, 0.80175421, 0.80301296, 0.80736649, 0.78241557, 0.79230616, 0.79808037, 0.76939993, 0.75714579, 0.78151229, 0.77051523, 0.73549285, 0.74291983, 0.74510307, 0.77370131, 0.71652507, 0.79577876, 0.79960371, 0.77953676, 0.73946248, 0.76856181, 0.77998057
Harmony_IVIS_2	0.43744331, 0.42092398, 0.45584516, 0.48790718, 0.50918346, 0.47637217, 0.44112087, 0.49681753, 0.52253237, 0.48978982, 0.50232315, 0.49218674, 0.46442276, 0.43475179, 0.50112554, 0.45545048, 0.43969882, 0.47152634, 0.48379861, 0.38016613, 0.41213594, 0.43029344, 0.42174465, 0.34752935, 0.47431184, 0.44380629, 0.46129523, 0.41124691, 0.42104864, 0.47693412	0.786401 , 0.76837712, 0.78938353, 0.81171708, 0.80754106, 0.79887404, 0.79345547, 0.80097207, 0.81669835, 0.81468165, 0.81694156, 0.79461884, 0.78555916, 0.79326224, 0.81332162, 0.78164977, 0.7477403 , 0.8039339 , 0.78575373, 0.75924879, 0.77019476, 0.76684634, 0.76316623, 0.71414504, 0.79457666, 0.78204168, 0.77932725, 0.77454706, 0.74637265, 0.79448527
Harmony_PHATE_2	0.40228196, 0.42802492, 0.45316586, 0.39499139, 0.44044756, 0.44393878, 0.43484236, 0.46827883, 0.492355 , 0.50477361, 0.44137962, 0.45395809, 0.47505085, 0.38065486, 0.54765 , 0.38990711, 0.42878132, 0.46997736, 0.52764171, 0.37685696, 0.3696938 , 0.32924222, 0.40369559, 0.40914024, 0.45520723, 0.35633167, 0.49148421, 0.3522471 , 0.42295098, 0.42375209	0.76206988, 0.77589894, 0.82049326, 0.7902135 , 0.79912095, 0.7559043 , 0.79792656, 0.79997249, 0.82663129, 0.85189895, 0.80372509, 0.81904305, 0.80034802, 0.78933364, 0.85434258, 0.74211521, 0.78366387, 0.80553158, 0.86347129, 0.7574076 , 0.73190013, 0.69545434, 0.74901728, 0.80061394, 0.81167746, 0.74396222, 0.82442618, 0.74299304, 0.74313406, 0.76501529
scVI_UMAP_2	0.2937013 , 0.30369981, 0.27380249, 0.26369489, 0.32098973, 0.36554003, 0.31068342, 0.41250322, 0.36766097, 0.36009069, 0.33769947, 0.32810708, 0.38007138, 0.24333769, 0.37954149, 0.36779147, 0.36114855, 0.30979754, 0.25378637, 0.28723298, 0.34416343, 0.35709213, 0.3647806 , 0.2843522 , 0.29277623, 0.34295113, 0.43498907, 0.34958681, 0.30758779, 0.34248292	0.66046762, 0.6799436 , 0.66763765, 0.67273456, 0.67473029, 0.71228182, 0.66638381, 0.72193168, 0.73521198, 0.72259641, 0.69957615, 0.68846507, 0.70194017, 0.65991204, 0.71221055, 0.69681897, 0.70888349, 0.69574379, 0.65057827, 0.6685132 , 0.66917173, 0.68210628, 0.75107924, 0.67499675, 0.68078931, 0.75248476, 0.76348063, 0.71663211, 0.69463238, 0.69028634
scVI_t-SNE_2	0.27562871, 0.27490357, 0.31019244, 0.24284177, 0.32512489, 0.2827669 , 0.29678117, 0.37186354, 0.35346298, 0.40462288, 0.32780747, 0.31755545, 0.36218671, 0.23398714, 0.39603275, 0.32614774, 0.31996138, 0.30867171, 0.24513612, 0.2905833 , 0.32950433, 0.2697553 , 0.32174764, 0.22952252, 0.29443385, 0.33820936, 0.42765451, 0.31928739, 0.25912142, 0.34501203	0.64780426, 0.68082561, 0.70499257, 0.65377604, 0.69252413, 0.65668969, 0.67279217, 0.73283839, 0.7330661 , 0.76626223, 0.70485292, 0.71353192, 0.72532536, 0.6468234 , 0.75051147, 0.6943847 , 0.7249842 , 0.70468514, 0.64280925, 0.67560097, 0.66962125, 0.65214782, 0.71928617, 0.63466171, 0.67326278, 0.74782154, 0.73533161, 0.6971779 , 0.67577403, 0.71516226
scVI_IVIS_2	0.27861417, 0.29345073, 0.29985879, 0.25477581, 0.33422741, 0.29216987, 0.29528342, 0.36157309, 0.35365768, 0.36871167, 0.33971825, 0.31656134, 0.34451298, 0.24465684, 0.37516004, 0.32220748, 0.33017389, 0.29595439, 0.20928227, 0.26257136, 0.28867294, 0.2849658 , 0.33605144, 0.25078375, 0.26683729, 0.36511186, 0.39481185, 0.28418897, 0.27090569, 0.31673674	0.69482054, 0.71544473, 0.71461721, 0.66926481, 0.71205142, 0.70584916, 0.6980388 , 0.7386194 , 0.74886219, 0.76278853, 0.73550016, 0.71986695, 0.72859869, 0.67537296, 0.74852931, 0.72752282, 0.73903934, 0.71877344, 0.63228757, 0.67738109, 0.67517488, 0.68404379, 0.74639945, 0.6708185 , 0.67560332, 0.78276927, 0.74579558, 0.70717206, 0.70698359, 0.71406398
scVI_PHATE_2	0.27279924, 0.28028939, 0.30283382, 0.28104255, 0.33212819, 0.28425701, 0.27950123, 0.35502819, 0.34558586, 0.38447903, 0.31504084, 0.31054185, 0.35025071, 0.21028225, 0.36587113, 0.3406198 , 0.32557757, 0.29710385, 0.15429005, 0.27662752, 0.29398434, 0.30137966, 0.35276376, 0.25011341, 0.28259994, 0.32498159, 0.39202793, 0.31272389, 0.28494633, 0.33196969	0.67038522, 0.68747469, 0.69852705, 0.67521194, 0.6947518 , 0.65895151, 0.67419187, 0.72114811, 0.73538789, 0.76760125, 0.70126844, 0.6999849 , 0.71563847, 0.64424469, 0.73279577, 0.72297008, 0.72672689, 0.71030156, 0.59875304, 0.689842 , 0.67657717, 0.68129867, 0.7522124 , 0.65525107, 0.67442923, 0.76233135, 0.74532503, 0.71849732, 0.69050434, 0.70090684
DV_Eu_5	0.51848759, 0.49886203, 0.58640272, 0.55214808, 0.61994835, 0.49261401, 0.54021709, 0.57689152, 0.65193777, 0.58908805, 0.59107538, 0.62173686, 0.52782383, 0.52078859, 0.57388709, 0.54287048, 0.58586219, 0.58124032, 0.58323334, 0.48352541, 0.53432538, 0.5336531 , 0.56862028, 0.43801892, 0.59873507, 0.57226693, 0.55359915, 0.49140853, 0.51416632, 0.57722371	0.78068709, 0.79407371, 0.84530592, 0.83478647, 0.84980954, 0.76443374, 0.82478653, 0.83115933, 0.87652661, 0.86116826, 0.83798705, 0.85289404, 0.8214546 , 0.83345096, 0.8401306 , 0.80337651, 0.83586952, 0.84305862, 0.83997422, 0.76213229, 0.79623454, 0.7960701 , 0.84815078, 0.70977704, 0.83031365, 0.83465214, 0.80394996, 0.80186042, 0.80326099, 0.83191756
DV_Eu_10	0.52299523, 0.51967763, 0.60108019, 0.55007272, 0.62714532, 0.51979409, 0.54706538, 0.59629888, 0.65880206, 0.6079752 , 0.58894466, 0.63195891, 0.55196811, 0.52225598, 0.58662725, 0.55353854, 0.60014567, 0.58828136, 0.58903582, 0.50583721, 0.53895285, 0.52906961, 0.58887962, 0.46534282, 0.60137232, 0.57689967, 0.55287929, 0.51519328, 0.53427718, 0.5838322	0.80810181, 0.80295868, 0.86359388, 0.85449264, 0.86893291, 0.78669122, 0.83818823, 0.8486501 , 0.88772158, 0.87727172, 0.85237406, 0.87200917, 0.8372494 , 0.84327862, 0.85173001, 0.81677114, 0.8506561 , 0.85489218, 0.84583468, 0.77277652, 0.81124886, 0.80397425, 0.86974296, 0.72601397, 0.84081863, 0.85839334, 0.81564963, 0.82547538, 0.81900642, 0.84516101
DV_Eu_20	0.52741317, 0.52681977, 0.60612164, 0.57929372, 0.63545967, 0.523752 , 0.54958113, 0.59737125, 0.66300107, 0.6212952 , 0.60477949, 0.63792733, 0.5576695 , 0.53367403, 0.59518992, 0.5658481 , 0.6019042 , 0.59543031, 0.60100354, 0.50150081, 0.54789903, 0.53848216, 0.59717486, 0.47012587, 0.6098296 , 0.58223548, 0.55122096, 0.52065748, 0.52998261, 0.59392757	0.82496574, 0.81116483, 0.87134965, 0.86656352, 0.87842043, 0.80003398, 0.84967452, 0.85621803, 0.89523102, 0.88480929, 0.86506991, 0.87921038, 0.84675682, 0.85225301, 0.86016815, 0.82690788, 0.85477832, 0.86188948, 0.85693376, 0.77343081, 0.82590376, 0.81453313, 0.87655513, 0.73315058, 0.8555718 , 0.86310532, 0.81889239, 0.83337879, 0.82428516, 0.85207061
UC immune cells	Goodness of local geometry preservation of 30 patient origin batches	Goodness of global geometry preservation of 30 patient origin batches
DV_Eu_2	0.35845952, 0.51137594, 0.57870082, 0.50318198, 0.49122861, 0.50140845, 0.28089677, 0.56771237, 0.6175815 , 0.44584494, 0.48038935, 0.50533172, 0.58632289, 0.61340005, 0.46942312, 0.51030389, 0.43270802, 0.44628807, 0.48870396, 0.55240659, 0.23158279, 0.5157717 , 0.52829802, 0.48548152, 0.58845881, 0.42327912, 0.52054713, 0.53880496, 0.42561685, 0.39729462	0.78314847, 0.80553069, 0.86849688, 0.82969307, 0.85709643, 0.80754048, 0.73713647, 0.84451067, 0.88875122, 0.83011167, 0.84182111, 0.84134807, 0.83966779, 0.86963731, 0.82933916, 0.8201207 , 0.78636387, 0.82765623, 0.79717974, 0.8545221 , 0.63912064, 0.80137041, 0.81516098, 0.80346994, 0.84463785, 0.77825443, 0.85302612, 0.81349479, 0.78793732, 0.79632709
scPhere_normal_2	0.34854592, 0.40723362, 0.48586033, 0.41656029, 0.39937014, 0.48607521, 0.35504936, 0.36113774, 0.51458415, 0.40697495, 0.42087238, 0.43562728, 0.47262022, 0.42239084, 0.41879511, 0.39445954, 0.38586393, 0.41654696, 0.43215518, 0.4548144 , 0.2746184 , 0.42372945, 0.47116563, 0.43285928, 0.5013891 , 0.34571027, 0.34784399, 0.47801153, 0.36705149, 0.27268644	0.7599192 , 0.7313156 , 0.82718071, 0.7669626 , 0.77742679, 0.75006059, 0.72587227, 0.75489822, 0.85590773, 0.78183739, 0.77877126, 0.77943381, 0.78687525, 0.77820634, 0.76785626, 0.73622614, 0.73773995, 0.79048708, 0.75583845, 0.79570423, 0.74813196, 0.73524387, 0.76946527, 0.74572312, 0.81087709, 0.72208988, 0.73855319, 0.77397846, 0.73205835, 0.70412455
Harmony_UMAP_2	0.40653321, 0.53412444, 0.59123114, 0.51213929, 0.50972724, 0.55312617, 0.41245886, 0.43300746, 0.62103445, 0.45992618, 0.50362569, 0.51210516, 0.58446614, 0.45261184, 0.46852399, 0.52214407, 0.45423194, 0.471659 , 0.48204625, 0.56981517, 0.23111474, 0.53391246, 0.5608483 , 0.51928382, 0.58693681, 0.45118575, 0.4765457 , 0.55278808, 0.45683228, 0.35006729	0.81129838, 0.82641281, 0.87885131, 0.83416175, 0.84622745, 0.80338458, 0.79350148, 0.82277061, 0.89973888, 0.83473218, 0.84287079, 0.83900404, 0.84985066, 0.83379393, 0.83362388, 0.81821849, 0.79299054, 0.82991605, 0.81735868, 0.86299244, 0.68370005, 0.82216278, 0.82764625, 0.81866102, 0.84937647, 0.78983692, 0.82521757, 0.84519469, 0.79088184, 0.78032324
Harmony_t-SNE_2	0.38083678, 0.48870436, 0.47965283, 0.47998364, 0.44330194, 0.50388938, 0.39739991, 0.43141769, 0.51072587, 0.44873004, 0.4681789 , 0.47814738, 0.46183718, 0.42891553, 0.45930915, 0.43981349, 0.44941329, 0.41442613, 0.44824969, 0.44401109, 0.1897808 , 0.47298061, 0.46530693, 0.45116369, 0.46891934, 0.42401865, 0.35627862, 0.49880553, 0.4186735 , 0.32062446	0.74774914, 0.73821769, 0.81389087, 0.75964978, 0.78190373, 0.70279032, 0.75110438, 0.76126799, 0.83044924, 0.77577114, 0.79877449, 0.77609666, 0.77288229, 0.77203103, 0.77590448, 0.73705265, 0.72335159, 0.74176158, 0.7554543 , 0.79196554, 0.63478519, 0.74961704, 0.72989869, 0.74779284, 0.73282862, 0.72826891, 0.74558259, 0.74289054, 0.72265116, 0.71627735
Harmony_IVIS_2	0.3900136 , 0.51308671, 0.55955464, 0.50184468, 0.48721751, 0.52131696, 0.39022858, 0.53317492, 0.60214208, 0.44478489, 0.46946355, 0.48521612, 0.57359135, 0.4766832 , 0.46614732, 0.50368987, 0.46753904, 0.46554858, 0.49772193, 0.55199248, 0.25723531, 0.51694813, 0.52800799, 0.51209703, 0.5946661 , 0.47434328, 0.51445209, 0.53621954, 0.46779005, 0.38082703	0.80034736, 0.83218497, 0.8776771 , 0.83007347, 0.84667479, 0.80683374, 0.78548879, 0.83744997, 0.88917485, 0.81835869, 0.83239064, 0.83146571, 0.85504954, 0.84199737, 0.82893306, 0.82640854, 0.80272161, 0.82687987, 0.80853798, 0.8673558 , 0.71195038, 0.82359595, 0.82273458, 0.82380603, 0.84677811, 0.80147923, 0.85767767, 0.83106546, 0.81124655, 0.7918058
Harmony_PHATE_2	0.40899495, 0.4888051 , 0.5608853 , 0.47627965, 0.57177568, 0.50798048, 0.39760843, 0.54435623, 0.59789505, 0.50925085, 0.46038469, 0.5524293 , 0.57842009, 0.58946971, 0.56942861, 0.49640356, 0.46957973, 0.56537906, 0.46724924, 0.53848392, 0.3158687 , 0.51411001, 0.52097354, 0.48231638, 0.55108823, 0.4271981 , 0.507692 , 0.51243814, 0.41324199, 0.39419177	0.83168327, 0.81878269, 0.89646131, 0.85509688, 0.89648646, 0.82776136, 0.81693197, 0.85716994, 0.9188104 , 0.87654785, 0.85634153, 0.87699754, 0.85392269, 0.88875729, 0.87832927, 0.82005132, 0.81153533, 0.88618955, 0.83122283, 0.87883013, 0.78171987, 0.83970524, 0.82696152, 0.82677693, 0.88219479, 0.79907772, 0.86451706, 0.85624466, 0.81039203, 0.81872583
scVI_UMAP_2	0.38769783, 0.29729474, 0.43914265, 0.4071032 , 0.44983578, 0.3868044 , 0.36102153, 0.36117332, 0.45519815, 0.48692496, 0.49316498, 0.4479277 , 0.46309414, 0.42567228, 0.41938121, 0.40855226, 0.34033611, 0.28473548, 0.30966315, 0.41900036, 0.41955052, 0.35013526, 0.37079879, 0.34432622, 0.41481048, 0.29536954, 0.36653431, 0.39942328, 0.41623319, 0.29467039	0.82245491, 0.71779305, 0.8255872 , 0.80288607, 0.85241115, 0.74553612, 0.81777347, 0.75581671, 0.82029266, 0.87039107, 0.90025491, 0.83921452, 0.81247732, 0.828811 , 0.81136993, 0.79204543, 0.71844368, 0.74418789, 0.74908415, 0.82081682, 0.90735608, 0.73914451, 0.74053016, 0.75426281, 0.77928001, 0.72588108, 0.80458922, 0.77390503, 0.78727466, 0.76997688
scVI_t-SNE_2	0.25579685, 0.22071664, 0.35415069, 0.31735853, 0.27206052, 0.23313926, 0.25192304, 0.2312702 , 0.3445042 , 0.24917483, 0.2423107 , 0.30626915, 0.38730033, 0.34686673, 0.33473994, 0.25689404, 0.23208196, 0.17267975, 0.23632853, 0.31376263, 0.38728606, 0.22328828, 0.28071689, 0.24098318, 0.22491775, 0.23884166, 0.27037321, 0.28011691, 0.18377805, 0.22189251	0.71769634, 0.6297057 , 0.75782124, 0.73796532, 0.702327 , 0.61595123, 0.71417061, 0.6308734 , 0.74472808, 0.69919279, 0.70559078, 0.73970107, 0.78242476, 0.76457638, 0.74849377, 0.68513428, 0.63361285, 0.62017058, 0.65970046, 0.73391366, 0.87361697, 0.64432097, 0.65391785, 0.67071556, 0.64430402, 0.63480274, 0.70497575, 0.67532967, 0.62657739, 0.69326879
scVI_IVIS_2	0.38801017, 0.31078768, 0.45422132, 0.44147903, 0.46309053, 0.38311214, 0.3913961 , 0.35690013, 0.46121058, 0.4767997 , 0.50352971, 0.44729255, 0.43196418, 0.4219475 , 0.42772412, 0.41134726, 0.38616918, 0.47263097, 0.34038196, 0.42472568, 0.37847068, 0.34513332, 0.34062858, 0.39181904, 0.44459188, 0.36433219, 0.40566891, 0.3829973 , 0.42403045, 0.35114776	0.83468642, 0.75702145, 0.85423488, 0.83652251, 0.86915183, 0.75218717, 0.84543676, 0.75775667, 0.84537061, 0.88231844, 0.91851258, 0.86330551, 0.82716027, 0.83863554, 0.838696 , 0.82548026, 0.76349092, 0.86526936, 0.79970819, 0.84269561, 0.87733321, 0.77910707, 0.74271998, 0.79666082, 0.82673603, 0.77950612, 0.84656852, 0.7980501 , 0.8125526 , 0.81465774
scVI_PHATE_2	0.3789126 , 0.28859377, 0.4282256 , 0.45047645, 0.45738537, 0.40559201, 0.40146244, 0.35394356, 0.45376717, 0.4982177 , 0.50648761, 0.4673935 , 0.45092714, 0.42256327, 0.41332543, 0.4179088 , 0.33613102, 0.48166787, 0.32383851, 0.4268689 , 0.39461784, 0.34547869, 0.33571271, 0.37098289, 0.42479777, 0.40306172, 0.3777777 , 0.38777774, 0.42946058, 0.48512729	0.83484485, 0.72108659, 0.84015038, 0.83985079, 0.86610042, 0.78869465, 0.85898434, 0.76759241, 0.84824189, 0.89340982, 0.92618368, 0.86234455, 0.80081143, 0.83453408, 0.81850348, 0.8022078 , 0.73999278, 0.85878411, 0.78397627, 0.83875306, 0.89810406, 0.75916935, 0.73302624, 0.7764191 , 0.81628039, 0.79202416, 0.82430784, 0.79460051, 0.81747022, 0.9107161
DV_Eu_5	0.41448551, 0.51821727, 0.59837763, 0.51484172, 0.44286342, 0.57287469, 0.33939323, 0.4541742 , 0.60873207, 0.44650579, 0.51104634, 0.42066918, 0.59261149, 0.61228208, 0.49037508, 0.50735952, 0.4847456 , 0.41993434, 0.49753472, 0.57470868, 0.23704668, 0.53291737, 0.5552539 , 0.51497775, 0.60454614, 0.49353933, 0.53216528, 0.54493706, 0.44656394, 0.37920381	0.7847687 , 0.80242481, 0.87355133, 0.81698165, 0.81966665, 0.81616713, 0.75149426, 0.79448937, 0.87949104, 0.80716334, 0.84134037, 0.80328883, 0.85514254, 0.8714389 , 0.83871564, 0.82631426, 0.77539295, 0.79430777, 0.76824958, 0.864402 , 0.66067498, 0.79131666, 0.80535043, 0.81087333, 0.8440678 , 0.77452431, 0.83394778, 0.79753943, 0.78409943, 0.76565982
DV_Eu_10	0.41059733, 0.50893265, 0.59262757, 0.50339815, 0.42572851, 0.55441277, 0.33566695, 0.43927051, 0.6085477 , 0.43977301, 0.50221473, 0.40682021, 0.59082481, 0.60349166, 0.4763495 , 0.5506946 , 0.47776194, 0.42238132, 0.4924441 , 0.57029626, 0.23891324, 0.52917691, 0.55505149, 0.49590268, 0.62947259, 0.46502524, 0.52004514, 0.54075043, 0.44077475, 0.38064347	0.78476607, 0.80506551, 0.88180295, 0.82207624, 0.81435122, 0.80732125, 0.74730534, 0.78785111, 0.89638457, 0.81239706, 0.83123089, 0.79447248, 0.85224716, 0.86966561, 0.82910696, 0.83688382, 0.77735762, 0.80188481, 0.79983889, 0.87148147, 0.65768007, 0.80573442, 0.80562715, 0.8074646 , 0.85567946, 0.77590599, 0.84359728, 0.81864696, 0.77753177, 0.76093056
DV_Eu_20	0.42129378, 0.53374736, 0.59853659, 0.51523799, 0.4500117 , 0.58392129, 0.34223073, 0.45760286, 0.60955177, 0.45014213, 0.50653663, 0.42105207, 0.59894638, 0.61738869, 0.50373867, 0.52230117, 0.49428587, 0.423022 , 0.48431469, 0.57396959, 0.24212261, 0.54554652, 0.55519988, 0.53024098, 0.59593935, 0.49387729, 0.53775704, 0.55371892, 0.45336191, 0.3832681	0.78810578, 0.81028086, 0.8681075 , 0.80897237, 0.81219019, 0.78972459, 0.75432582, 0.79558309, 0.86665342, 0.79716538, 0.82488082, 0.79435167, 0.84680737, 0.8633749 , 0.82394516, 0.81978566, 0.77296604, 0.78421777, 0.77743811, 0.85947994, 0.6688276 , 0.7974094 , 0.81118485, 0.81125772, 0.82197502, 0.76866386, 0.84346962, 0.8013672 , 0.77023359, 0.76272522
