# Supplementary material for: Structure-preserving visualization for single-cell RNA-Seq profiles using deep manifold transformation with batch-correction
Source: Commun Biol. 2023 Apr 4;6:369. doi: 10.1038/s42003-023-04662-z (PMC10073100; doi:10.1038/s42003-023-04662-z)
Supplement: Supplementary file 6 — Supplementary Data 3 [file 42003_2023_4662_MOESM6_ESM.xlsx]

## Sheet: Sheet1
UC immune cells	5-NN classification accuracy of 30 patient origin batches
DV_Eu_2	0.7752117 , 0.70985231, 0.75600716, 0.82939633, 0.77373418, 0.71408046, 0.79611981, 0.66645036, 0.67719207, 0.82091837, 0.84811351, 0.81375974, 0.8407813 , 0.78135512, 0.77787091, 0.73632994, 0.76222058, 0.8040107 , 0.8607314 , 0.78481213, 0.93111963, 0.83853121, 0.70047109, 0.85810936, 0.80312757, 0.80047281, 0.82559812, 0.7875817 , 0.78056628, 0.90041783
scPhere_normal_2	0.80100077, 0.66573191, 0.75817996, 0.79527559, 0.75, 0.82614943, 0.83594282, 0.67164179, 0.66231733, 0.81734694, 0.85230571, 0.80166622, 0.83722995, 0.79513055, 0.77954736, 0.69864072, 0.75607959, 0.79786096, 0.84626309, 0.77891801, 0.57151212, 0.82526316, 0.61234574, 0.8734013 , 0.78650206, 0.81245075, 0.83775657, 0.78066128, 0.78893179, 0.90981894
scPhere_wn_2	0.8121632 , 0.72817349, 0.78834356, 0.84251969, 0.80696203, 0.77011494, 0.84275017, 0.66904607, 0.68371608, 0.83979592, 0.86133505, 0.82020962, 0.85587452, 0.80666346, 0.78499581, 0.73293173, 0.77327438, 0.81871658, 0.86348305, 0.81096727, 0.66917928, 0.84494492, 0.67842695, 0.87998146, 0.81530864, 0.82048857, 0.85239901, 0.80026913, 0.81145431, 0.91852368
scPhere_vmf_2	0.8021555 , 0.73677323, 0.78323108, 0.83989501, 0.79825949, 0.77729885, 0.83730429, 0.68462038, 0.69024008, 0.84081633, 0.85456304, 0.8290782 , 0.85409885, 0.80762454, 0.78248114, 0.74559778, 0.78555637, 0.81764706, 0.86854252, 0.81338806, 0.87796478, 0.85057528, 0.65817502, 0.87562558, 0.80526749, 0.84192277, 0.85252974, 0.80065359, 0.81038181, 0.91190808
Harmony_UMAP_2	0.8121632 , 0.75920733, 0.77862986, 0.85826772, 0.77294304, 0.77011494, 0.83798502, 0.69759896, 0.71007307, 0.85306122, 0.86842954, 0.83660306, 0.84847588, 0.80410059, 0.80385583, 0.76258882, 0.78997789, 0.81363636, 0.85744719, 0.81496685, 0.86301904, 0.84724602, 0.79655896, 0.88257646, 0.82337449, 0.85610717, 0.85370637, 0.831411 , 0.82775633, 0.90807799
Harmony_t-SNE_2	0.82448037, 0.76238549, 0.78565951, 0.85958005, 0.79984177, 0.77442529, 0.84921715, 0.70798183, 0.73147182, 0.86479592, 0.87068688, 0.83848428, 0.8505475 , 0.81146885, 0.80134116, 0.76536917, 0.79022353, 0.81657754, 0.8533641 , 0.81159878, 0.86308402, 0.8453366 , 0.77474525, 0.88943466, 0.8200823 , 0.85200946, 0.85449078, 0.82103037, 0.82024882, 0.9143454
Harmony_PHATE_2	0.78560431, 0.7087306 , 0.74859407, 0.82414698, 0.75632911, 0.72126437, 0.82266848, 0.65087605, 0.67379958, 0.82653061, 0.84037407, 0.81375974, 0.82923942, 0.77430722, 0.77451802, 0.7326228 , 0.74895603, 0.78636364, 0.83481271, 0.78060204, 0.85814543, 0.82428397, 0.75195863, 0.85764597, 0.78765432, 0.82237983, 0.8342267 , 0.79796232, 0.79493779, 0.89101671
Harmony_IVIS_2	0.79137798, 0.72705179, 0.76380368, 0.83595801, 0.76028481, 0.75, 0.82947583, 0.67358858, 0.68267223, 0.82806122, 0.84811351, 0.81241602, 0.83959751, 0.79288803, 0.78415759, 0.72150139, 0.77548514, 0.79545455, 0.84289011, 0.7999158 , 0.85626097, 0.82354957, 0.78350146, 0.87275255, 0.80230453, 0.83703704, 0.85357563, 0.80988082, 0.81016731, 0.90424791
scVI_UMAP_2	0.78945343, 0.73639933, 0.76853272, 0.81627297, 0.80775316, 0.76867816, 0.80973451, 0.70084361, 0.71398747, 0.85306122, 0.86101258, 0.83042193, 0.84462859, 0.78375781, 0.80008382, 0.76923077, 0.7789241 , 0.81283422, 0.81768152, 0.78612778, 0.93553837, 0.83569155, 0.70326182, 0.87312326, 0.8200823 , 0.81859732, 0.82651327, 0.79181084, 0.7975118 , 0.90424791
scVI_t-SNE_2	0.8021555 , 0.76743317, 0.79486196, 0.8503937 , 0.84810127, 0.7816092 , 0.82232811, 0.73977936, 0.75078288, 0.85918367, 0.87649145, 0.84708412, 0.86090559, 0.82156015, 0.82732607, 0.78730306, 0.78703021, 0.82727273, 0.85744719, 0.81449321, 0.93469361, 0.84984088, 0.70551488, 0.8862836 , 0.83160494, 0.82237983, 0.83527258, 0.80872741, 0.80587731, 0.91155989
scVI_PHATE_2	0.76789838, 0.68012713, 0.73351227, 0.81627297, 0.77689873, 0.70977011, 0.7910143 , 0.63984426, 0.66623173, 0.82653061, 0.8455337 , 0.7973663 , 0.80112459, 0.75124139, 0.76697402, 0.69833179, 0.7364284 , 0.79197861, 0.7754305 , 0.76107778, 0.92845539, 0.78359853, 0.56564596, 0.8381835 , 0.78946502, 0.77825059, 0.79526736, 0.76297578, 0.76147576, 0.88614206
scVI_IVIS_2	0.76096998, 0.64516732, 0.72392638, 0.78871391, 0.7318038 , 0.68390805, 0.76650783, 0.63400389, 0.63987474, 0.79234694, 0.8261851 , 0.78742274, 0.80260432, 0.74403332, 0.74266555, 0.64473278, 0.69835421, 0.75106952, 0.74835789, 0.75681507, 0.90402235, 0.72626683, 0.61505965, 0.81436515, 0.76526749, 0.73947991, 0.77526474, 0.71895425, 0.74131274, 0.87360724
DV_Eu_5	0.79907621, 0.77883717, 0.79920757, 0.85170604, 0.85838608, 0.78304598, 0.81960517, 0.7495133 , 0.75861169, 0.87244898, 0.89132538, 0.85219027, 0.85735425, 0.82412302, 0.82984074, 0.78962002, 0.79587325, 0.84037433, 0.8852299 , 0.82359752, 0.94268633, 0.85973072, 0.68441804, 0.89916589, 0.84872428, 0.84176517, 0.87044058, 0.82333718, 0.83376233, 0.92165738
scPhere_normal_5	0.79984604, 0.68779211, 0.76597648, 0.83464567, 0.71598101, 0.83333333, 0.82913547, 0.67034393, 0.67145094, 0.83163265, 0.82844244, 0.82182209, 0.83071915, 0.79881467, 0.78667225, 0.7386469 , 0.77990666, 0.80909091, 0.81040298, 0.81475634, 0.62128793, 0.7949082 , 0.649342 , 0.88785913, 0.82452675, 0.83372734, 0.84246307, 0.78662053, 0.81252681, 0.90006964
scPhere_wn_5	0.82755966, 0.75827257, 0.80457566, 0.85564304, 0.80063291, 0.84770115, 0.8539823 , 0.71187541, 0.71242171, 0.85510204, 0.87487907, 0.84547165, 0.86534478, 0.82796732, 0.8210394 , 0.78143343, 0.8079096 , 0.84037433, 0.87253684, 0.83659615, 0.90473715, 0.86917993, 0.77236418, 0.90370714, 0.84790123, 0.85327029, 0.87174794, 0.82352941, 0.83333333, 0.92931755
scPhere_vmf_5	0.82294072, 0.75845953, 0.80841002, 0.84514436, 0.81170886, 0.8204023 , 0.84921715, 0.70668397, 0.70850731, 0.85510204, 0.86584973, 0.83552808, 0.86090559, 0.82604517, 0.8285834 , 0.77710843, 0.79710145, 0.83342246, 0.86472572, 0.83633302, 0.79751771, 0.84548348, 0.70108557, 0.88739574, 0.83687243, 0.85090623, 0.86612629, 0.8029604 , 0.82689833, 0.92618384
DV_Eu_10	0.80177059, 0.77117218, 0.79882413, 0.85958005, 0.86946203, 0.79741379, 0.8162015 , 0.76638546, 0.76148225, 0.87244898, 0.88326346, 0.85702768, 0.85498668, 0.82444338, 0.82062028, 0.78251467, 0.80054041, 0.84171123, 0.8835434 , 0.82370277, 0.94190656, 0.86198286, 0.69430078, 0.9034291 , 0.84823045, 0.84822695, 0.87135573, 0.82679739, 0.83333333, 0.92165738
scPhere_normal_10	0.82024634, 0.69265283, 0.77351738, 0.83070866, 0.7318038 , 0.8204023 , 0.83594282, 0.67358858, 0.67614823, 0.84336735, 0.8413415 , 0.83525934, 0.84107724, 0.79673234, 0.79253982, 0.72304603, 0.77720462, 0.81016043, 0.82229718, 0.80859909, 0.53993112, 0.80288862, 0.63188079, 0.88433735, 0.82864198, 0.8392435 , 0.84573147, 0.79084967, 0.81188331, 0.89658774
scPhere_wn_10	0.8256351 , 0.76088989, 0.8006135 , 0.8687664 , 0.83860759, 0.84482759, 0.85228046, 0.71317326, 0.71790188, 0.86683673, 0.87907127, 0.84493416, 0.86712045, 0.82380266, 0.82732607, 0.79286376, 0.80889216, 0.83770053, 0.87582105, 0.8379118 , 0.93007993, 0.86962056, 0.76936863, 0.90435589, 0.84592593, 0.86209614, 0.871225 , 0.82103037, 0.83354783, 0.92513928
scPhere_vmf_10	0.82678984, 0.7646289 , 0.80777096, 0.85695538, 0.84177215, 0.83908046, 0.84479238, 0.69435432, 0.72442589, 0.85510204, 0.87100935, 0.84842784, 0.86534478, 0.82860804, 0.8394803 , 0.7772629 , 0.80250553, 0.83663102, 0.85638203, 0.83596464, 0.81389304, 0.83334149, 0.69937017, 0.88554217, 0.83868313, 0.84854216, 0.86233495, 0.80911188, 0.82861433, 0.92026462
DV_Eu_20	0.80177059, 0.77640681, 0.79946319, 0.86614173, 0.86471519, 0.79885057, 0.81143635, 0.76703439, 0.76043841, 0.87193878, 0.88358594, 0.8559527 , 0.85291506, 0.82316194, 0.82984074, 0.78776645, 0.80422501, 0.84411765, 0.88514113, 0.82312388, 0.94184158, 0.86364749, 0.69086999, 0.89814643, 0.84740741, 0.84570528, 0.86952543, 0.8325644 , 0.84320034, 0.92653203
scPhere_normal_20	0.81793687, 0.69433539, 0.78003579, 0.8503937 , 0.76977848, 0.81034483, 0.83594282, 0.68137573, 0.68841336, 0.84744898, 0.8400516 , 0.82558452, 0.82124889, 0.80730418, 0.79756915, 0.73555762, 0.77916974, 0.80748663, 0.83783064, 0.81228292, 0.7452726 , 0.80137087, 0.6666496 , 0.88600556, 0.81794239, 0.8392435 , 0.84664662, 0.80084583, 0.79493779, 0.89658774
scPhere_wn_20	0.82371055, 0.77191999, 0.80649284, 0.85958005, 0.81882911, 0.82327586, 0.85602451, 0.71382219, 0.70668058, 0.85204082, 0.87842631, 0.83902177, 0.86919207, 0.82764696, 0.82145851, 0.7734013 , 0.80201425, 0.83609626, 0.8704953 , 0.83259657, 0.93274417, 0.85880049, 0.73193712, 0.89369787, 0.83786008, 0.84791174, 0.8679566 , 0.81757017, 0.83805234, 0.91713092
scPhere_vmf_20	0.82448037, 0.74013834, 0.79588446, 0.82545932, 0.72151899, 0.79310345, 0.84070796, 0.68591823, 0.7058977 , 0.84183673, 0.86101258, 0.82880946, 0.85113939, 0.81451225, 0.79756915, 0.73941922, 0.7838369 , 0.82620321, 0.85833481, 0.84617409, 0.72473845, 0.84998776, 0.73380613, 0.88943466, 0.82567901, 0.84412924, 0.85213753, 0.81449443, 0.82110682, 0.91608635
