# Supplementary material for: Structure-preserving visualization for single-cell RNA-Seq profiles using deep manifold transformation with batch-correction
Source: Commun Biol. 2023 Apr 4;6:369. doi: 10.1038/s42003-023-04662-z (PMC10073100; doi:10.1038/s42003-023-04662-z)
Supplement: Supplementary file 7 — Supplementary Data 4 [file 42003_2023_4662_MOESM7_ESM.xlsx]

## Sheet: Sheet1
UC immune cells	Confuion Matrix
DV_Eu	[56269, 7, 1, 89, 3, 0, 23, 6, 522, 0, 11, 153, 316, 0, 19, 56, 185, 0, 4, 0, 32, 4, 0], [ 15, 381, 0, 0, 26, 0, 419, 3, 31, 0, 4, 0, 0, 296, 2, 45, 0, 0, 1, 0, 56, 0, 0], [ 3, 0, 497, 0, 0, 289, 0, 0, 0, 0, 0, 0, 0, 0, 0, 0, 518, 0, 0, 0, 0, 0, 1], [ 269, 0, 0, 3641, 0, 0, 1, 0, 16, 23, 0, 3, 0, 0, 1, 1, 6, 2, 0, 0, 0, 0, 1], [ 0, 1, 0, 0, 4, 0, 11, 0, 5, 0, 1, 0, 0, 0, 5, 17, 0, 0, 0, 0, 25, 0,…
scPhere_normal	[55642, 73, 139, 237, 4, 2, 19, 13, 337, 2, 84, 196, 489, 7, 50, 111, 132, 3, 6, 8, 142, 4, 0], [ 42, 626, 0, 0, 8, 0, 50, 6, 11, 0, 14, 0, 0, 434, 2, 15, 0, 0, 0, 0, 71, 0, 0], [ 3, 0, 1253, 4, 0, 5, 0, 0, 0, 0, 0, 0, 0, 0, 0, 0, 43, 0, 0, 0, 0, 0, 0], [ 316, 0, 2, 3534, 0, 0, 0, 0, 18, 16, 51, 2, 1, 0, 0, 1, 1, 1, 1, 0, 20, 0, 0], [ 0, 3, 0, 0, 6, 0, 5, 0, 5, 0, 0, 0, 0, 0, 0, 18, 0, 0, 0, 0, 3…
scPhere_wn	[55694, 43, 92, 224, 3, 1, 20, 22, 328, 3, 120, 111, 503, 4, 43, 115, 178, 3, 0, 3, 185, 5, 0], [ 31, 573, 0, 1, 12, 0, 85, 21, 14, 0, 8, 0, 0, 454, 2, 16, 3, 0, 0, 0, 59, 0, 0], [ 8, 0, 1209, 3, 0, 5, 0, 0, 0, 0, 0, 0, 0, 0, 0, 0, 82, 1, 0, 0, 0, 0, 0], [ 297, 1, 3, 3518, 0, 0, 0, 0, 7, 71, 46, 1, 1, 0, 0, 5, 6, 0, 0, 0, 8, 0, 0], [ 0, 3, 0, 0, 9, 0, 1, 0, 3, 0, 0, 0, 0, 0, 0, 12, 0, 0, 0, 0, 41…
scPhere_vmf	[55198, 15, 147, 139, 7, 16, 44, 25, 383, 3, 20, 297, 835, 22, 104, 98, 244, 1, 0, 31, 54, 8, 9], [ 10, 538, 0, 0, 19, 0, 82, 36, 4, 0, 29, 0, 0, 499, 5, 21, 1, 0, 2, 0, 31, 1, 1], [ 3, 0, 1282, 2, 0, 4, 0, 0, 0, 0, 0, 0, 0, 0, 0, 0, 17, 0, 0, 0, 0, 0, 0], [ 59, 1, 13, 3688, 1, 5, 0, 3, 2, 50, 33, 9, 53, 1, 0, 1, 36, 2, 0, 2, 2, 0, 3], [ 0, 2, 0, 0, 18, 0, 0, 1, 1, 0, 0, 0, 0, 0, 3, 13, 0, 0, 0, …
